# Supplementary material for: PCSK9 inhibitor effectively alleviated cognitive dysfunction in a type 2 diabetes mellitus rat model
Source: PeerJ. 2024 Aug 14;12:e17676. doi: 10.7717/peerj.17676 (PMC11330219; doi:10.7717/peerj.17676)
Supplement: Supplemental Information 5 [file peerj-12-17676-s005.zip]

Archive with 4 entries (3 files):
- western blot/
- western blot/LDL.Tif
- western blot/PCSK9.Tif
- western blot/a┬-actin.Tif
